# Supplementary material for: Investigating Modifiable Factors Associated with Cognitive Decline: Insights from the UK Biobank
Source: Biomedicines. 2025 Feb 21;13(3):549. doi: 10.3390/biomedicines13030549 (PMC11940320; doi:10.3390/biomedicines13030549)
Supplement: Supplementary file 1 [file biomedicines-13-00549-s001.zip]

Archive with 1 entries (1 files):
- biomedicines-3427046-supplementary.xlsx
