# Supplementary material for: Investigating Modifiable Factors Associated with Cognitive Decline: Insights from the UK Biobank
Source: Biomedicines. 2025 Feb 21;13(3):549. doi: 10.3390/biomedicines13030549 (PMC11940320; doi:10.3390/biomedicines13030549)
Supplement: Supplementary file 1 [file biomedicines-13-00549-s001.zip › biomedicines-3427046-supplementary.xlsx]

## Sheet: Table S1
	Table S1 Definitions of modifiable factors from UK biobank
	Categories	Variables	UK Biobank field code	Definition	Note
	Social and behavioral factors	Socioeconomic status	738	Divide into 3 groups: (i) < £18,000; (ii) £18,000–£30,999 or £31,000–£51,999; (iii) £52,000–£100,000 or > £100,000;
		High education	6138	High education was defined as meeting one of the following: (i) College or University degree; (ii) NVQ, HND, HNC, or equivalent; (iii) Other professional qualifications eg: nursing, teaching;
		Employment status	6142	Employment was defined as meeting one of the following: (i) In paid employment or self-employed; (ii) Looking after home and/or family; (iii) Doing unpaid or voluntary work; (iv) Full or part-time student;
		Drinking status	20117	Divide into 2 groups: (i) Never/Previous; (ii) Current
		Smoking status	20116	Divide into 2 groups: (i) Never/Previous; (ii) Current
		Healthy physical activity	884, 894, 904, 914	Meet at least one of the 2 following: (i) Frequency: vigorous activity once and moderate physical activity at least 5 days per week (OR equivalent combination); (ii) Time: vigorous activity for at least 75 minutes OR moderate activity for 150 minutes per week (OR equivalent combination)
		Diet	1309, 1319, 1289, 1299, 1329, 1339, 1349, 1369, 1379, 1389, 1438, 1448, 1458, 1468	All component scores were summed to obtain a healthy diet score ranging from 0 to 7, with higher scores indicating a healthier diet.Diet was divided into the following three groups. (i) Poor diet (0 point or 1 point or 2 points); (ii) Intermediate diet (3 points or 4 points ); (iii) Healthy diet(5 points or 6 points or 7 points)	To determine whether participants meet the following criteria based on the UK Biobank's Food Frequency Questionnaire (FFQ), assign one point for each criterion met: (i) Fruits >= 4 servings/day; (ii) Vegetables >= 4 servings/day; (iii) Fish >= 2 servings/week; (iv) Processed meats < = 1 servings/week; (v) Unprocessed red meats < = 1.5 servings/week; (vi) Whole grains >= 3 servings/day (vii) Refin…
		Sleep pattern	1160, 1180, 1200, 1210, 1220	All component scores were summed to obtain a healthy sleep score ranging from 0 to 5, with higher scores indicating a healthier sleep pattern.Sleep pattern was divided into the following three groups. (i) poor sleep pattern (0 point or 1 pointor 2 points); (ii) intermediate sleep pattern(3 points ); (iii) healthy sleep pattern(4 points or 5 points)	We included five sleep factors (chronotype, duration, insomnia, snoring, and excessive daytime sleepiness) to generate a healthy sleep score.Participants received one point for meeting each criterion, otherwise, they received zero points. (i) Early chronotype (‘morning’ or ‘morning than evening’); (ii) Sleep 7–8 h per day; (iii) Reported never or rarely insomnia symptoms; (iv) No self-reported sn…
		Social isolation	1031,6160,709	The social isolation score was calculated by summing the points from three questions, with possible scores ranging from 0 to 3. Based on their social isolation scores, participants were categorized into three groups. (i) Low isolation (0 point); (ii) Medium isolation (1 point); (iii) Hight isolation (2 or 3 points)	Social isolation was evaluated based on responses to three questions from the questionnaires: (i) “How often do you visit friends or family or have them visit you?” (1 point for the response of “once a month”, “once every few months”, “never or almost never”,or“no friends or family outside the household” ); (ii) “Which of the following leisure or social activities do you engage in once a week or …
		Loneliness	2020，2110	The loneliness score was calculated by summing the points from two questions, with possible scores ranging from 0 to 2. Based on their loneliness scores, participants were categorized into three groups. (i) Low loneliness (0 point); (ii) Medium loneliness (1 point); (iii) High loneliness (2 points)	Loneliness was assessed by two questions from UKB questionnaires: (i)“Do you often feel lonely?” (1 point for the response of “yes” ); (ii) “How often are you able to confide in someone close to you?” (1 point for the response of “never or almost never” ).
		Nitrogen oxides air pollution	24004	Continuous variables were divided into three groups—low, medium, and high—based on tertiles.
		Particulate matter air pollution (pm2.5)	24006
		Greenspace percentage, buffer 1000m	24500
		Water percentage, buffer 300 m	24505
		Natural environment percentage, buffer 1000m	24506
		Natural environment percentage, buffer 300m	24507
	Physiological and biochemical markers	Handgrip strength	46, 47	Continuous variables were divided into three groups—low, medium, and high—based on tertiles.
		Systolic blood pressure	4080
		Diastolic blood pressure	4079
		Body fat percentage	23099
		Trunk fat percentage	23127
		Arm fat percentage	23123, 23119
		Body mass index (BMI)	21001
		Estimated glomerular filtration rate (eGFR)	30700	Continuous variables were divided into three groups—low, medium, and high—based on tertiles.	The estimated glomerular filtration rate (eGFR) is a crucial metric for evaluating kidney function. The CKD-EPI (Chronic Kidney Disease Epidemiology Collaboration) creatinine equation estimates GFR by incorporating variables such as serum creatinine level, age, gender, and race.
		Vitamin D	30890
		C-reactive protein	30710
		Albumin	30600
		Insulin-like Growth Factor 1 (IGF-1)	30770
		Sex Hormone-Binding Globulin	30830
		Alanine aminotransferase	30620
		Cystatin C	30720
		Urate	30880
		Low-Density Lipoprotein (LDL)	30780
		Triglycerides	30870
		Glucose	30740
		Hemoglobin A1c(HbA1c)	30750
		Testosterone	30850
	Medical and psychiatric history	Stroke	41202, 41270, 41262, 41280, 41203, 41271, 41263, 41281	ICD-9 codes 430, 431, 434, and 436; ICD-10 codes I60-I69	Diagnosed before enrollment
		Hypertension		ICD-9 codes 401–405; ICD-10 codes I10-I15
		Diabetes		ICD-9 codes 250; ICD-10 codes E10–E14
		Atrial fibrillation		ICD-9 codes 4273; ICD-10 codes I48
		Coronary artery disease		ICD-9 codes 410–412; ICD-10 codes I21–I23, I24.1, and I25.2
		Traumatic brain injury		ICD-9 codes 800-804,850-854; ICD-10 codes S00-S09
		Rheumatoid arthritis		ICD-9 codes 714; ICD-10 codes M05,M06
		Thyroid dysfunction		ICD-9 codes 240-246; ICD-10 codes E00-E07
		Anaemia		ICD-10 codes D50-D64
		Depression	20002, 20126, 20544	Field 20002 coded 1286; field 20126 coded 3–5; field 20544 codes 11
		Anxiety		Field 20002 codes 1287; field 20544 codes 15
		Bipolar disorder		Field 20002 coded 1291; field 20126 coded 1–2; field 20544 codes 10
		Sleep problems	41202, 41270, 41262, 41280, 41203, 41271, 41263, 41281	ICD-9 codes 7805; ICD-10 codes G47
		Alcohol use disorder		ICD-9 codes303; ICD-10 codes F10

## Sheet: Table S2
	Table S2 Variance Inflation Factors(VIFs) of modifiable factors
	cognitive domains	risk factors	VIF
	Processing speed	High education	1.00767
		Current alcohol drinker	1.00463
		High handgrip strength	1.26957
		High body fat percentage	5.69731
		High trunk fat percentage	3.10896
		High arm fat percentage	4.45718
		High BMI	1.30555
		High glucose level	1.06472
		High HbA1c level	1.08652
		Hypertension	1.02424
		Rheumatoid arthritis	1.00282
		Depression	1.01611
	Visual episodic memory	High socioeconomic status	1.10605
		Unemployment	1.1171
		Current alcohol drinker	1.00521
		High handgrip strength	1.02858
		High systolic blood pressure	1.04543
		High glucose level	1.01792
		Anaemia	1.00287
		Depression	1.0128

## Sheet: Table S3
	Table S3 The distribution of data after merging risk factors associated with processing speed
		Level	Overall	Non-Cognitively At-Risk Population	Cognitively At-Risk Population	P-value
	N		39638	35230	4408
	Social and behavioral factors (%)	Favourable	29804 (75.2)	26635 (75.6)	3169 (71.9)	<0.001
		Intermediate	8033 (20.3)	7027 (19.9)	1006 (22.8)
		Unfavourable	1801 (4.5)	1568 (4.5)	233 (5.3)
	Physiological and biochemical markers(%)	Favourable	20030 (50.5)	18004 (51.1)	2026 (46.0)	<0.001
		Intermediate	7536 (19.0)	6675 (18.9)	861 (19.5)
		Unfavourable	12072 (30.5)	10551 (29.9)	1521 (34.5)
	Medical and psychiatric history(%)	Favourable	31066 (78.4)	27626 (78.4)	3440 (78.0)	<0.001
		Intermediate	6933 (17.5)	6210 (17.6)	723 (16.4)
		Unfavourable	1639 (4.1)	1394 (4.0)	245 (5.6)

## Sheet: Table S4
	Table S4 The distribution of data after merging risk factors associated with visual episodic memory
		Level	Overall	Non-Cognitively At-Risk Population	Cognitively At-Risk Population	P-value
	N		39724	36136	3588
	Social and behavioral factors (%)	Favourable	13534 (34.1)	12442 (34.4)	1092 (30.4)	<0.001
		Intermediate	16233 (40.9)	14810 (41.0)	1423 (39.7)
		Unfavourable	9957 (25.1)	8884 (24.6)	1073 (29.9)
	Physiological and biochemical markers(%)	Favourable	12697 (32.0)	11534 (31.9)	1163 (32.4)	0.001
		Intermediate	14431 (36.3)	13226 (36.6)	1205 (33.6)
		Unfavourable	12596 (31.7)	11376 (31.5)	1220 (34.0)
	Medical and psychiatric history(%)	Favourable	31981 (80.5)	29121 (80.6)	2860 (79.7)	0.162
		Intermediate	7222 (18.2)	6552 (18.1)	670 (18.7)
		Unfavourable	521 (1.3)	463 (1.3)	58 (1.6)

## Sheet: Table S5
	Table S5 Baseline characteristics of participants in the cognitive domain of processing speed
		Overall	Non-Cognitively At-Risk Population	Cognitively At-Risk Population	P-value
	N	53888	48489	5399
	Age(year)	56 (50, 62)	56(49, 61)	58 (52, 63)	<0.001
	Sex				0.003
	Female	27773 (51.5)	24885 (51.3)	2888 (53.5)
	Male	26115 (48.5)	23604 (48.7)	2511 (46.5)
	Socioeconomic status				<0.001
	Low	7179 (13.3)	6414 (13.2)	765 (14.2)
	Medium	29351 (54.5)	26258 (54.2)	3093 (57.3)
	High	17358 (32.2)	15817 (32.6)	1541 (28.5)
	Education				<0.001
	Low	11647 (21.6)	10330 (21.3)	1317 (24.4)
	High	42241 (78.4)	38159 (78.7)	4082 (75.6)
	Employment status				<0.001
	Employment	15088 (28.0)	13359 (27.6)	1729 (32.0)
	Unemployment	38800 (72.0)	35130 (72.4)	3670 (68.0)
	Physical activity				0.105
	Poor	14417 (26.8)	12922 (26.6)	1495 (27.7)
	Healthy	39471 (73.2)	35567 (73.4)	3904 (72.3)
	Drinking status				0.004
	Never/ Previous	2629 (4.9)	2322 (4.8)	307 (5.7)
	Current	51259 (95.1)	46167 (95.2)	5092 (94.3)
	Smoking status				0.149
	Never/ Previous	50455 (93.6)	45425 (93.7)	5030 (93.2)
	Current	3433 (6.4)	3064 (6.3)	369 (6.8)
	Diet				0.938
	Poor	9243 (17.2)	8312 (17.1)	931 (17.2)
	Intermediate	25406 (47.1)	22873 (47.2)	2533 (46.9)
	Healthy	19239 (35.7)	17304 (35.7)	1935 (35.8)
	Sleep pattern				0.291
	Poor	10870 (20.2)	9746 (20.1)	1124 (20.8)
	Intermediate	22302 (41.4)	20056 (41.4)	2246 (41.6)
	Healthy	20716 (38.4)	18687 (38.5)	2029 (37.6)
	Social isolation				0.295
	Low	31288 (58.1)	28100 (58.0)	3188 (59.0)
	Medium	18567 (34.5)	16747 (34.5)	1820 (33.7)
	High	4033 (7.5)	3642 (7.5)	391 (7.2)
	Loneliness				0.018
	Low	40819 (75.7)	36814 (75.9)	4005 (74.2)
	Medium	11217 (20.8)	10020 (20.7)	1197 (22.2)
	High	1852 (3.4)	1655 (3.4)	197 (3.6)
	Nitrogen oxide(micro-g/m3)				0.486
	Low（19.74-37.1）	19276 (35.8)	17383 (35.8)	1893 (35.1)
	Medium（37.1-47.37）	17690 (32.8)	15888 (32.8)	1802 (33.4)
	High（47.37-265.94）	16922 (31.4)	15218 (31.4)	1704 (31.6)
	Particulate matter(micro-g/m3)				0.261
	Low（8.17-9.54）	19106 (35.5)	17243 (35.6)	1863 (34.5)
	Medium（9.54-10.33）	17273 (32.1)	15501 (32.0)	1772 (32.8)
	High（10.33-21.31）	17509 (32.5)	15745 (32.5)	1764 (32.7)
	Greenspace percentage, buffer 1000m(%)				0.184
	Low（4.415-31.14）	15254 (28.3)	13668 (28.2)	1586 (29.4)
	Medium（31.14-52.81）	18218 (33.8)	16423 (33.9)	1795 (33.2)
	High（52.81-99.193）	20416 (37.9)	18398 (37.9)	2018 (37.4)
	Water percentage, buffer 300 m(%)				0.013
	Low（0-0.044）	16512 (30.6)	14766 (30.5)	1746 (32.3)
	Medium（0.044-0.45）	18422 (34.2)	16599 (34.2)	1823 (33.8)
	High（0.45-97.883）	18954 (35.2)	17124 (35.3)	1830 (33.9)
	Natural environment percentage, buffer 1000m(%)				0.268
	Low（0-24.204）	15037 (27.9)	13495 (27.8)	1542 (28.6)
	Medium（24.204-50.856）	18682 (34.7)	16793 (34.6)	1889 (35.0)
	High（50.856-100）	20169 (37.4)	18201 (37.5)	1968 (36.5)
	Natural environment percentage, buffer 300m(%)				0.149
	Low（0-9.821）	15730 (29.2)	14097 (29.1)	1633 (30.2)
	Medium（9.821-31.473）	17822 (33.1)	16041 (33.1)	1781 (33.0)
	High（31.473-100）	20336 (37.7)	18351 (37.8)	1985 (36.8)
	Handgrip strength(Kg)				<0.001
	Low（0-26）	14920 (27.7)	13251 (27.3)	1669 (30.9)
	Medium（26-38）	19706 (36.6)	17730 (36.6)	1976 (36.6)
	High（38-90）	19262 (35.7)	17508 (36.1)	1754 (32.5)
	Systolic blood pressure(mmHg)				0.085
	Low（65-127）	19844 (36.8)	17797 (36.7)	2047 (37.9)
	Medium（127-143.5）	18410 (34.2)	16635 (34.3)	1775 (32.9)
	High（143.5-268）	15634 (29.0)	14057 (29.0)	1577 (29.2)
	Diastolic blood pressure(mmHg)				0.009
	Low（32-76.5）	19214 (35.7)	17187 (35.4)	2027 (37.5)
	Medium（76.5-86）	18961 (35.2)	17120 (35.3)	1841 (34.1)
	High（86-147.5）	15713 (29.2)	14182 (29.2)	1531 (28.4)
	Body fat percentage(%)				<0.001
	Low（5-26.8）	20766 (38.5)	18853 (38.9)	1913 (35.4)
	Medium（26.8-35.2）	18285 (33.9)	16391 (33.8)	1894 (35.1)
	High（35.2-69.8）	14837 (27.5)	13245 (27.3)	1592 (29.5)
	Trunk fat percentage(%)				<0.001
	Low（2-27.6）	20862 (38.7)	18919 (39.0)	1943 (36.0)
	Medium（27.6-34.4）	18269 (33.9)	16410 (33.8)	1859 (34.4)
	High（34.4-77.6）	14757 (27.4)	13160 (27.1)	1597 (29.6)
	Arm fat percentage(%)				<0.001
	Low（1.6-24.1）	20653 (38.3)	18707 (38.6)	1946 (36.0)
	Medium（24.1-34.6）	18282 (33.9)	16445 (33.9)	1837 (34.0)
	High（34.6-74.9）	14953 (27.7)	13337 (27.5)	1616 (29.9)
	BMI(Kg/m2 )				0.246
	Low（12.1212-25.0331）	20771 (38.5)	18729 (38.6)	2042 (37.8)
	Medium（25.0331-28.65998）	18458 (34.3)	16620 (34.3)	1838 (34.0)
	High（28.65998-74.6837）	14659 (27.2)	13140 (27.1)	1519 (28.1)
	eGFR(ml/ min /1.73m2)				<0.001
	Low（2.891238-86.147985）	17004 (31.6)	15195 (31.3)	1809 (33.5)
	Medium（86.147985-96.446414）	18213 (33.8)	16308 (33.6)	1905 (35.3)
	High（96.446414-217.710611）	18671 (34.6)	16986 (35.0)	1685 (31.2)
	Vitamin D(nmol/L)				0.058
	Low（10-38）	16909 (31.4)	15292 (31.5)	1617 (29.9)
	Medium（38-56.1）	18270 (33.9)	16400 (33.8)	1870 (34.6)
	High（56.1-340）	18709 (34.7)	16797 (34.6)	1912 (35.4)
	C-reactive protein(mg/L)				0.022
	Low（0.08-0.84）	21179 (39.3)	19151 (39.5)	2028 (37.6)
	Medium（0.84-2.11）	18195 (33.8)	16321 (33.7)	1874 (34.7)
	High（2.11-79.96）	14514 (26.9)	13017 (26.8)	1497 (27.7)
	Albumin(g/L)				<0.001
	Low（17.38-44.1932）	16832 (31.2)	14992 (30.9)	1840 (34.1)
	Medium（44.1932-46.19）	18528 (34.4)	16680 (34.4)	1848 (34.2)
	High（46.19-59.8）	18528 (34.4)	16817 (34.7)	1711 (31.7)
	IGF-1 level(nmol/L)				<0.001
	Low（1.445-18.896）	15990 (29.7)	14212 (29.3)	1778 (32.9)
	Medium（18.896-23.51）	18606 (34.5)	16775 (34.6)	1831 (33.9)
	High（23.51-126.766）	19292 (35.8)	17502 (36.1)	1790 (33.2)
	Sex-hormone-binding globulin(nmol/L)				0.028
	Low（0.39-37.08）	17693 (32.8)	16000 (33.0)	1693 (31.4)
	Medium（37.08-56.86）	17821 (33.1)	15965 (32.9)	1856 (34.4)
	High（56.86-241.92）	18374 (34.1)	16524 (34.1)	1850 (34.3)
	Alanine aminotransferase(U/L)				0.127
	Low（3.01-16.91）	18503 (34.3)	16614 (34.3)	1889 (35.0)
	Medium（16.91-24.36）	18107 (33.6)	16262 (33.5)	1845 (34.2)
	High（24.36-495.19）	17278 (32.1)	15613 (32.2)	1665 (30.8)
	Cystatin C(mg/L)				<0.001
	Low（0.295-0.833）	21031 (39.0)	19065 (39.3)	1966 (36.4)
	Medium（0.833-0.945）	18671 (34.6)	16801 (34.6)	1870 (34.6)
	High（0.945-7.487）	14186 (26.3)	12623 (26.0)	1563 (28.9)
	Urate(umol/L)				0.816
	Low（89.1-268.5）	18648 (34.6)	16770 (34.6)	1878 (34.8)
	Medium（268.5-339.5）	18166 (33.7)	16335 (33.7)	1831 (33.9)
	High（339.5-1067.5）	17074 (31.7)	15384 (31.7)	1690 (31.3)
	LDL(mmol/L)				0.305
	Low（0.266-3.149）	17186 (31.9)	15466 (31.9)	1720 (31.9)
	Medium（3.149-3.895）	18742 (34.8)	16819 (34.7)	1923 (35.6)
	High（3.895-9.797）	17960 (33.3)	16204 (33.4)	1756 (32.5)
	Triglycerides(mmol/L)				0.641
	Low（0.231-1.179）	19776 (36.7)	17826 (36.8)	1950 (36.1)
	Medium（1.179-1.875）	17880 (33.2)	16076 (33.2)	1804 (33.4)
	High（1.875-11.278）	16232 (30.1)	14587 (30.1)	1645 (30.5)
	Glucose(mmol/L)				0.389
	Low（0.995-4.748）	19383 (36.0)	17455 (36.0)	1928 (35.7)
	Medium（4.748-5.151）	18683 (34.7)	16840 (34.7)	1843 (34.1)
	High（5.151-36.813）	15822 (29.4)	14194 (29.3)	1628 (30.2)
	HbA1c(mmol/mol)				<0.001
	Low（15-33.7）	20445 (37.9)	18541 (38.2)	1904 (35.3)
	Medium（33.7-36.8）	18682 (34.7)	16829 (34.7)	1853 (34.3)
	High（36.8-515.2）	14761 (27.4)	13119 (27.1)	1642 (30.4)
	Testosterone(nmol/L)				0.005
	Low（0.35-1.3）	17615 (32.7)	15751 (32.5)	1864 (34.5)
	Medium（1.3-9.692）	16602 (30.8)	14949 (30.8)	1653 (30.6)
	High（9.692-53.136）	19671 (36.5)	17789 (36.7)	1882 (34.9)
	Stroke				0.343
	No	53684 (99.6)	48310 (99.6)	5374 (99.5)
	Yes	204 (0.4)	179 (0.4)	25 (0.5)
	Hypertension				0.009
	No	51261 (95.1)	46165 (95.2)	5096 (94.4)
	Yes	2627 (4.9)	2324 (4.8)	303 (5.6)
	Diabetes				0.386
	No	53335 (99.0)	47998 (99.0)	5337 (98.9)
	Yes	553 (1.0)	491 (1.0)	62 (1.1)
	Atrial fibrillation				1
	No	53428 (99.1)	48075 (99.1)	5353 (99.1)
	Yes	460 (0.9)	414 (0.9)	46 (0.9)
	Coronary artery disease				0.778
	No	53471 (99.2)	48116 (99.2)	5355 (99.2)
	Yes	417 (0.8)	373 (0.8)	44 (0.8)
	Traumatic brain injury				0.059
	No	53445 (99.2)	48078 (99.2)	5367 (99.4)
	Yes	443 (0.8)	411 (0.8)	32 (0.6)
	Rheumatoid arthritis				0.042
	No	53730 (99.7)	48355 (99.7)	5375 (99.6)
	Yes	158 (0.3)	134 (0.3)	24 (0.4)
	Thyroid dysfunction				0.869
	No	53217 (98.8)	47887 (98.8)	5330 (98.7)
	Yes	671 (1.2)	602 (1.2)	69 (1.3)
	Anaemia				0.79
	No	53087 (98.5)	47771 (98.5)	5316 (98.5)
	Yes	801 (1.5)	718 (1.5)	83 (1.5)
	Depression				0.16
	No	43820 (81.3)	39391 (81.2)	4429 (82.0)
	Yes	10068 (18.7)	9098 (18.8)	970 (18.0)
	Anxiety				0.224
	No	48605 (90.2)	43761 (90.2)	4844 (89.7)
	Yes	5283 (9.8)	4728 (9.8)	555 (10.3)
	Bipolar disorder				0.885
	No	53591 (99.4)	48223 (99.5)	5368 (99.4)
	Yes	297 (0.6)	266 (0.5)	31 (0.6)
	Sleep problems				0.514
	No	53644 (99.5)	48273 (99.6)	5371 (99.5)
	Yes	244 (0.5)	216 (0.4)	28 (0.5)
	Alcohol use disorder				1
	No	53761 (99.8)	48375 (99.8)	5386 (99.8)
	Yes	127 (0.2)	114 (0.2)	13 (0.2)

## Sheet: Table S6
	Table S6 Baseline characteristics of participants in the cognitive domain of verbal and numerical reasoning
		Overall	Non-Cognitively At-Risk Population	Cognitively At-Risk Population	P-value
	N	16718	15331	1387
	Age(year)	57(50, 62)	57(50, 62)	58(51, 62)	<0.001
	Sex				0.021
	Female	8480 (50.7)	7818 (51.0)	662 (47.7)
	Male	8238 (49.3)	7513 (49.0)	725 (52.3)
	Socioeconomic status				0.362
	Low	2011 (12.0)	1834 (12.0)	177 (12.8)
	Medium	9071 (54.3)	8343 (54.4)	728 (52.5)
	High	5636 (33.7)	5154 (33.6)	482 (34.8)
	Education				0.232
	Low	3407 (20.4)	3142 (20.5)	265 (19.1)
	High	13311 (79.6)	12189 (79.5)	1122 (80.9)
	Employment status				0.059
	Employment	4928 (29.5)	4488 (29.3)	440 (31.7)
	Unemployment	11790 (70.5)	10843 (70.7)	947 (68.3)
	Physical activity				0.76
	Poor	4192 (25.1)	3839 (25.0)	353 (25.5)
	Healthy	12526 (74.9)	11492 (75.0)	1034 (74.5)
	Drinking status				0.209
	Never/ Previous	770 (4.6)	716 (4.7)	54 (3.9)
	Current	15948 (95.4)	14615 (95.3)	1333 (96.1)
	Smoking status				0.974
	Never/ Previous	15739 (94.1)	14434 (94.1)	1305 (94.1)
	Current	979 (5.9)	897 (5.9)	82 (5.9)
	Diet				0.151
	Poor	2880 (17.2)	2642 (17.2)	238 (17.2)
	Intermediate	7922 (47.4)	7233 (47.2)	689 (49.7)
	Healthy	5916 (35.4)	5456 (35.6)	460 (33.2)
	Sleep pattern				0.799
	Poor	3432 (20.5)	3150 (20.5)	282 (20.3)
	Intermediate	6868 (41.1)	6307 (41.1)	561 (40.4)
	Healthy	6418 (38.4)	5874 (38.3)	544 (39.2)
	Social isolation				0.114
	Low	9683 (57.9)	8850 (57.7)	833 (60.1)
	Medium	5766 (34.5)	5301 (34.6)	465 (33.5)
	High	1269 (7.6)	1180 (7.7)	89 (6.4)
	Loneliness				0.566
	Low	12900 (77.2)	11831 (77.2)	1069 (77.1)
	Medium	3304 (19.8)	3035 (19.8)	269 (19.4)
	High	514 (3.1)	465 (3.0)	49 (3.5)
	Nitrogen oxide(micro-g/m3)				0.85
	Low（19.74-37.1）	6582 (39.4)	6026 (39.3)	556 (40.1)
	Medium（37.1-47.37）	6018 (36.0)	5525 (36.0)	493 (35.5)
	High（47.37-265.94）	4118 (24.6)	3780 (24.7)	338 (24.4)
	Particulate matter(micro-g/m3)				0.992
	Low（8.17-9.54）	6703 (40.1)	6145 (40.1)	558 (40.2)
	Medium（9.54-10.33）	5957 (35.6)	5463 (35.6)	494 (35.6)
	High（10.33-21.31）	4058 (24.3)	3723 (24.3)	335 (24.2)
	Greenspace percentage, buffer 1000m(%)				0.575
	Low（4.415-31.14）	4909 (29.4)	4508 (29.4)	401 (28.9)
	Medium（31.14-52.81）	5505 (32.9)	5060 (33.0)	445 (32.1)
	High（52.81-99.193）	6304 (37.7)	5763 (37.6)	541 (39.0)
	Water percentage, buffer 300 m(%)				0.59
	Low（0-0.044）	5173 (30.9)	4754 (31.0)	419 (30.2)
	Medium（0.044-0.45）	5842 (34.9)	5340 (34.8)	502 (36.2)
	High（0.45-97.883）	5703 (34.1)	5237 (34.2)	466 (33.6)
	Natural environment percentage, buffer 1000m(%)				0.46
	Low（0-24.204）	4541 (27.2)	4184 (27.3)	357 (25.7)
	Medium（24.204-50.856）	5629 (33.7)	5152 (33.6)	477 (34.4)
	High（50.856-100）	6548 (39.2)	5995 (39.1)	553 (39.9)
	Natural environment percentage, buffer 300m(%)				0.079
	Low（0-9.821）	4866 (29.1)	4463 (29.1)	403 (29.1)
	Medium（9.821-31.473）	5416 (32.4)	5000 (32.6)	416 (30.0)
	High（31.473-100）	6436 (38.5)	5868 (38.3)	568 (41.0)
	Handgrip strength(Kg)				0.364
	Low（0-26）	5194 (31.1)	4748 (31.0)	446 (32.2)
	Medium（26-38）	5941 (35.5)	5472 (35.7)	469 (33.8)
	High（38-90）	5583 (33.4)	5111 (33.3)	472 (34.0)
	Systolic blood pressure(mmHg)				0.443
	Low（65-127）	5500 (32.9)	5050 (32.9)	450 (32.4)
	Medium（127-143.5）	6055 (36.2)	5567 (36.3)	488 (35.2)
	High（143.5-268）	5163 (30.9)	4714 (30.7)	449 (32.4)
	Diastolic blood pressure(mmHg)				0.514
	Low（32-76.5）	5371 (32.1)	4908 (32.0)	463 (33.4)
	Medium（76.5-86）	6130 (36.7)	5638 (36.8)	492 (35.5)
	High（86-147.5）	5217 (31.2)	4785 (31.2)	432 (31.1)
	Body fat percentage(%)				0.509
	Low（5-26.8）	6326 (37.8)	5783 (37.7)	543 (39.1)
	Medium（26.8-35.2）	5812 (34.8)	5333 (34.8)	479 (34.5)
	High（35.2-69.8）	4580 (27.4)	4215 (27.5)	365 (26.3)
	Trunk fat percentage(%)				0.66
	Low（2-27.6）	6202 (37.1)	5672 (37.0)	530 (38.2)
	Medium（27.6-34.4）	5770 (34.5)	5302 (34.6)	468 (33.7)
	High（34.4-77.6）	4746 (28.4)	4357 (28.4)	389 (28.0)
	Arm fat percentage(%)				0.435
	Low（1.6-24.1）	6385 (38.2)	5833 (38.0)	552 (39.8)
	Medium（24.1-34.6）	5736 (34.3)	5271 (34.4)	465 (33.5)
	High（34.6-74.9）	4597 (27.5)	4227 (27.6)	370 (26.7)
	BMI(Kg/m2 )				0.552
	Low（12.1212-25.0331）	6322 (37.8)	5798 (37.8)	524 (37.8)
	Medium（25.0331-28.65998）	5725 (34.2)	5265 (34.3)	460 (33.2)
	High（28.65998-74.6837）	4671 (27.9)	4268 (27.8)	403 (29.1)
	eGFR(ml/ min /1.73m2)				0.408
	Low（2.891238-86.147985）	5433 (32.5)	4998 (32.6)	435 (31.4)
	Medium（86.147985-96.446414）	5762 (34.5)	5262 (34.3)	500 (36.0)
	High（96.446414-217.710611）	5523 (33.0)	5071 (33.1)	452 (32.6)
	Vitamin D(nmol/L)				0.345
	Low（10-38）	4865 (29.1)	4447 (29.0)	418 (30.1)
	Medium（38-56.1）	5610 (33.6)	5134 (33.5)	476 (34.3)
	High（56.1-340）	6243 (37.3)	5750 (37.5)	493 (35.5)
	C-reactive protein(mg/L)				0.077
	Low（0.08-0.84）	6575 (39.3)	6051 (39.5)	524 (37.8)
	Medium（0.84-2.11）	5698 (34.1)	5187 (33.8)	511 (36.8)
	High（2.11-79.96）	4445 (26.6)	4093 (26.7)	352 (25.4)
	Albumin(g/L)				0.595
	Low（17.38-44.1932）	4687 (28.0)	4287 (28.0)	400 (28.8)
	Medium（44.1932-46.19）	5738 (34.3)	5256 (34.3)	482 (34.8)
	High（46.19-59.8）	6293 (37.6)	5788 (37.8)	505 (36.4)
	IGF-1 level(nmol/L)				0.757
	Low（1.445-18.896）	4897 (29.3)	4493 (29.3)	404 (29.1)
	Medium（18.896-23.51）	5724 (34.2)	5259 (34.3)	465 (33.5)
	High（23.51-126.766）	6097 (36.5)	5579 (36.4)	518 (37.3)
	Sex-hormone-binding globulin(nmol/L)				0.005
	Low（0.39-37.08）	5407 (32.3)	4926 (32.1)	481 (34.7)
	Medium（37.08-56.86）	5622 (33.6)	5133 (33.5)	489 (35.3)
	High（56.86-241.92）	5689 (34.0)	5272 (34.4)	417 (30.1)
	Alanine aminotransferase(U/L)				0.026
	Low（3.01-16.91）	5833 (34.9)	5367 (35.0)	466 (33.6)
	Medium（16.91-24.36）	5522 (33.0)	5019 (32.7)	503 (36.3)
	High（24.36-495.19）	5363 (32.1)	4945 (32.3)	418 (30.1)
	Cystatin C(mg/L)				0.061
	Low（0.295-0.833）	6509 (38.9)	6002 (39.1)	507 (36.6)
	Medium（0.833-0.945）	5819 (34.8)	5298 (34.6)	521 (37.6)
	High（0.945-7.487）	4390 (26.3)	4031 (26.3)	359 (25.9)
	Urate(umol/L)				0.548
	Low（89.1-268.5）	5887 (35.2)	5417 (35.3)	470 (33.9)
	Medium（268.5-339.5）	5476 (32.8)	5015 (32.7)	461 (33.2)
	High（339.5-1067.5）	5355 (32.0)	4899 (32.0)	456 (32.9)
	LDL(mmol/L)				0.241
	Low（0.266-3.149）	5319 (31.8)	4851 (31.6)	468 (33.7)
	Medium（3.149-3.895）	5737 (34.3)	5267 (34.4)	470 (33.9)
	High（3.895-9.797）	5662 (33.9)	5213 (34.0)	449 (32.4)
	Triglycerides(mmol/L)				0.305
	Low（0.231-1.179）	6065 (36.3)	5587 (36.4)	478 (34.5)
	Medium（1.179-1.875）	5645 (33.8)	5170 (33.7)	475 (34.2)
	High（1.875-11.278）	5008 (30.0)	4574 (29.8)	434 (31.3)
	Glucose(mmol/L)				0.221
	Low（0.995-4.748）	4496 (26.9)	4145 (27.0)	351 (25.3)
	Medium（4.748-5.151）	6467 (38.7)	5903 (38.5)	564 (40.7)
	High（5.151-36.813）	5755 (34.4)	5283 (34.5)	472 (34.0)
	HbA1c(mmol/mol)				0.903
	Low（15-33.7）	6072 (36.3)	5576 (36.4)	496 (35.8)
	Medium（33.7-36.8）	5984 (35.8)	5483 (35.8)	501 (36.1)
	High（36.8-515.2）	4662 (27.9)	4272 (27.9)	390 (28.1)
	Testosterone(nmol/L)				0.172
	Low（0.35-1.3）	5346 (32.0)	4923 (32.1)	423 (30.5)
	Medium（1.3-9.692）	5104 (30.5)	4692 (30.6)	412 (29.7)
	High（9.692-53.136）	6268 (37.5)	5716 (37.3)	552 (39.8)
	Stroke				0.618
	No	16653 (99.6)	15273 (99.6)	1380 (99.5)
	Yes	65 (0.4)	58 (0.4)	7 (0.5)
	Hypertension				0.539
	No	15771 (94.3)	14457 (94.3)	1314 (94.7)
	Yes	947 (5.7)	874 (5.7)	73 (5.3)
	Diabetes				0.881
	No	16526 (98.9)	15156 (98.9)	1370 (98.8)
	Yes	192 (1.1)	175 (1.1)	17 (1.2)
	Atrial fibrillation				0.507
	No	16551 (99.0)	15175 (99.0)	1376 (99.2)
	Yes	167 (1.0)	156 (1.0)	11 (0.8)
	Coronary artery disease				0.201
	No	16591 (99.2)	15219 (99.3)	1372 (98.9)
	Yes	127 (0.8)	112 (0.7)	15 (1.1)
	Traumatic brain injury				0.862
	No	16586 (99.2)	15211 (99.2)	1375 (99.1)
	Yes	132 (0.8)	120 (0.8)	12 (0.9)
	Rheumatoid arthritis				0.429
	No	16655 (99.6)	15271 (99.6)	1384 (99.8)
	Yes	63 (0.4)	60 (0.4)	3 (0.2)
	Thyroid dysfunction				0.816
	No	16508 (98.7)	15137 (98.7)	1371 (98.8)
	Yes	210 (1.3)	194 (1.3)	16 (1.2)
	Anaemia				0.652
	No	16459 (98.5)	15091 (98.4)	1368 (98.6)
	Yes	259 (1.5)	240 (1.6)	19 (1.4)
	Depression				0.766
	No	12389 (74.1)	11356 (74.1)	1033 (74.5)
	Yes	4329 (25.9)	3975 (25.9)	354 (25.5)
	Anxiety				0.44
	No	15095 (90.3)	13834 (90.2)	1261 (90.9)
	Yes	1623 (9.7)	1497 (9.8)	126 (9.1)
	Bipolar disorder				0.118
	No	16560 (99.1)	15192 (99.1)	1368 (98.6)
	Yes	158 (0.9)	139 (0.9)	19 (1.4)
	Sleep problems				0.162
	No	16653 (99.6)	15275 (99.6)	1378 (99.4)
	Yes	65 (0.4)	56 (0.4)	9 (0.6)
	Alcohol use disorder				0.769
	No	16669 (99.7)	15285 (99.7)	1384 (99.8)
	Yes	49 (0.3)	46 (0.3)	3 (0.2)

## Sheet: Table S7
	Table S7 Baseline characteristics of participants in the cognitive domain of visual episodic memory
		Overall	Non-Cognitively At-Risk Population	Cognitively At-Risk Population	P-value
	N	54301	48915	5386
	Age(year)	56(50, 62)	56 (49, 61)	58 (52, 63)	<0.001
	Sex				<0.001
	Female	27978 (51.5)	25437 (52.0)	2541 (47.2)
	Male	26323 (48.5)	23478 (48.0)	2845 (52.8)
	Socioeconomic status				<0.001
	Low	7267 (13.4)	6466 (13.2)	801 (14.9)
	Medium	29573 (54.5)	26559 (54.3)	3014 (56.0)
	High	17461 (32.2)	15890 (32.5)	1571 (29.2)
	Education				0.165
	Low	11769 (21.7)	10642 (21.8)	1127 (20.9)
	High	42532 (78.3)	38273 (78.2)	4259 (79.1)
	Employment status				<0.001
	Employment	15245 (28.1)	13448 (27.5)	1797 (33.4)
	Unemployment	39056 (71.9)	35467 (72.5)	3589 (66.6)
	Physical activity				0.082
	Poor	14530 (26.8)	13143 (26.9)	1387 (25.8)
	Healthy	39771 (73.2)	35772 (73.1)	3999 (74.2)
	Drinking status				0.032
	Never/ Previous	2673 (4.9)	2375 (4.9)	298 (5.5)
	Current	51628 (95.1)	46540 (95.1)	5088 (94.5)
	Smoking status				0.728
	Never/ Previous	50837 (93.6)	45801 (93.6)	5036 (93.5)
	Current	3464 (6.4)	3114 (6.4)	350 (6.5)
	Diet				0.011
	Poor	9319 (17.2)	8430 (17.2)	889 (16.5)
	Intermediate	25619 (47.2)	23142 (47.3)	2477 (46.0)
	Healthy	19363 (35.7)	17343 (35.5)	2020 (37.5)
	Sleep pattern				0.113
	Poor	10949 (20.2)	9877 (20.2)	1072 (19.9)
	Intermediate	22490 (41.4)	20315 (41.5)	2175 (40.4)
	Healthy	20862 (38.4)	18723 (38.3)	2139 (39.7)
	Social isolation				0.541
	Low	31528 (58.1)	28413 (58.1)	3115 (57.8)
	Medium	18713 (34.5)	16865 (34.5)	1848 (34.3)
	High	4060 (7.5)	3637 (7.4)	423 (7.9)
	Loneliness				0.413
	Low	41112 (75.7)	37056 (75.8)	4056 (75.3)
	Medium	11318 (20.8)	10190 (20.8)	1128 (20.9)
	High	1871 (3.4)	1669 (3.4)	202 (3.8)
	Nitrogen oxide(micro-g/m3)				0.586
	Low（19.74-37.1）	19394 (35.7)	17484 (35.7)	1910 (35.5)
	Medium（37.1-47.37）	17830 (32.8)	16081 (32.9)	1749 (32.5)
	High（47.37-265.94）	17077 (31.4)	15350 (31.4)	1727 (32.1)
	Particulate matter(micro-g/m3)				0.114
	Low（8.17-9.54）	19238 (35.4)	17306 (35.4)	1932 (35.9)
	Medium（9.54-10.33）	17408 (32.1)	15748 (32.2)	1660 (30.8)
	High（10.33-21.31）	17655 (32.5)	15861 (32.4)	1794 (33.3)
	Greenspace percentage, buffer 1000m(%)				0.546
	Low（4.415-31.14）	15408 (28.4)	13853 (28.3)	1555 (28.9)
	Medium（31.14-52.81）	18340 (33.8)	16513 (33.8)	1827 (33.9)
	High（52.81-99.193）	20553 (37.9)	18549 (37.9)	2004 (37.2)
	Water percentage, buffer 300 m(%)				0.987
	Low（0-0.044）	16655 (30.7)	15001 (30.7)	1654 (30.7)
	Medium（0.044-0.45）	18538 (34.1)	16696 (34.1)	1842 (34.2)
	High（0.45-97.883）	19108 (35.2)	17218 (35.2)	1890 (35.1)
	Natural environment percentage, buffer 1000m(%)				0.549
	Low（0-24.204）	15193 (28.0)	13666 (27.9)	1527 (28.4)
	Medium（24.204-50.856）	18797 (34.6)	16916 (34.6)	1881 (34.9)
	High（50.856-100）	20311 (37.4)	18333 (37.5)	1978 (36.7)
	Natural environment percentage, buffer 300m(%)				0.708
	Low（0-9.821）	15858 (29.2)	14279 (29.2)	1579 (29.3)
	Medium（9.821-31.473）	17978 (33.1)	16174 (33.1)	1804 (33.5)
	High（31.473-100）	20465 (37.7)	18462 (37.7)	2003 (37.2)
	Handgrip strength(Kg)				0.121
	Low（0-26）	15059 (27.7)	13560 (27.7)	1499 (27.8)
	Medium（26-38）	19845 (36.5)	17940 (36.7)	1905 (35.4)
	High（38-90）	19397 (35.7)	17415 (35.6)	1982 (36.8)
	Systolic blood pressure(mmHg)				<0.001
	Low（65-127）	19975 (36.8)	18129 (37.1)	1846 (34.3)
	Medium（127-143.5）	18545 (34.2)	16731 (34.2)	1814 (33.7)
	High（143.5-268）	15781 (29.1)	14055 (28.7)	1726 (32.0)
	Diastolic blood pressure(mmHg)				0.892
	Low（32-76.5）	19348 (35.6)	17422 (35.6)	1926 (35.8)
	Medium（76.5-86）	19113 (35.2)	17233 (35.2)	1880 (34.9)
	High（86-147.5）	15840 (29.2)	14260 (29.2)	1580 (29.3)
	Body fat percentage(%)				<0.001
	Low（5-26.8）	20915 (38.5)	18692 (38.2)	2223 (41.3)
	Medium（26.8-35.2）	18413 (33.9)	16603 (33.9)	1810 (33.6)
	High（35.2-69.8）	14973 (27.6)	13620 (27.8)	1353 (25.1)
	Trunk fat percentage(%)				<0.001
	Low（2-27.6）	21007 (38.7)	18796 (38.4)	2211 (41.1)
	Medium（27.6-34.4）	18396 (33.9)	16571 (33.9)	1825 (33.9)
	High（34.4-77.6）	14898 (27.4)	13548 (27.7)	1350 (25.1)
	Arm fat percentage(%)				<0.001
	Low（1.6-24.1）	20808 (38.3)	18576 (38.0)	2232 (41.4)
	Medium（24.1-34.6）	18408 (33.9)	16583 (33.9)	1825 (33.9)
	High（34.6-74.9）	15085 (27.8)	13756 (28.1)	1329 (24.7)
	BMI(Kg/m2 )				0.039
	Low（12.1212-25.0331）	20901 (38.5)	18769 (38.4)	2132 (39.6)
	Medium（25.0331-28.65998）	18603 (34.3)	16740 (34.2)	1863 (34.6)
	High（28.65998-74.6837）	14797 (27.2)	13406 (27.4)	1391 (25.8)
	eGFR(ml/ min /1.73m2)				<0.001
	Low（2.891238-86.147985）	17136 (31.6)	15372 (31.4)	1764 (32.8)
	Medium（86.147985-96.446414）	18358 (33.8)	16467 (33.7)	1891 (35.1)
	High（96.446414-217.710611）	18807 (34.6)	17076 (34.9)	1731 (32.1)
	Vitamin D(nmol/L)				0.371
	Low（10-38）	17061 (31.4)	15409 (31.5)	1652 (30.7)
	Medium（38-56.1）	18401 (33.9)	16575 (33.9)	1826 (33.9)
	High（56.1-340）	18839 (34.7)	16931 (34.6)	1908 (35.4)
	C-reactive protein(mg/L)				0.368
	Low（0.08-0.84）	21320 (39.3)	19212 (39.3)	2108 (39.1)
	Medium（0.84-2.11）	18344 (33.8)	16483 (33.7)	1861 (34.6)
	High（2.11-79.96）	14637 (27.0)	13220 (27.0)	1417 (26.3)
	Albumin(g/L)				0.181
	Low（17.38-44.1932）	16981 (31.3)	15242 (31.2)	1739 (32.3)
	Medium（44.1932-46.19）	18671 (34.4)	16825 (34.4)	1846 (34.3)
	High（46.19-59.8）	18649 (34.3)	16848 (34.4)	1801 (33.4)
	IGF-1 level(nmol/L)				0.001
	Low（1.445-18.896）	16131 (29.7)	14449 (29.5)	1682 (31.2)
	Medium（18.896-23.51）	18741 (34.5)	16842 (34.4)	1899 (35.3)
	High（23.51-126.766）	19429 (35.8)	17624 (36.0)	1805 (33.5)
	Sex-hormone-binding globulin(nmol/L)				0.015
	Low（0.39-37.08）	17843 (32.9)	16132 (33.0)	1711 (31.8)
	Medium（37.08-56.86）	17971 (33.1)	16095 (32.9)	1876 (34.8)
	High（56.86-241.92）	18487 (34.0)	16688 (34.1)	1799 (33.4)
	Alanine aminotransferase(U/L)				0.191
	Low（3.01-16.91）	18637 (34.3)	16846 (34.4)	1791 (33.3)
	Medium（16.91-24.36）	18243 (33.6)	16389 (33.5)	1854 (34.4)
	High（24.36-495.19）	17421 (32.1)	15680 (32.1)	1741 (32.3)
	Cystatin C(mg/L)				<0.001
	Low（0.295-0.833）	21180 (39.0)	19201 (39.3)	1979 (36.7)
	Medium（0.833-0.945）	18817 (34.7)	16930 (34.6)	1887 (35.0)
	High（0.945-7.487）	14304 (26.3)	12784 (26.1)	1520 (28.2)
	Urate(umol/L)				0.001
	Low（89.1-268.5）	18781 (34.6)	17045 (34.8)	1736 (32.2)
	Medium（268.5-339.5）	18312 (33.7)	16438 (33.6)	1874 (34.8)
	High（339.5-1067.5）	17208 (31.7)	15432 (31.5)	1776 (33.0)
	LDL(mmol/L)				0.025
	Low（0.266-3.149）	17334 (31.9)	15542 (31.8)	1792 (33.3)
	Medium（3.149-3.895）	18885 (34.8)	17093 (34.9)	1792 (33.3)
	High（3.895-9.797）	18082 (33.3)	16280 (33.3)	1802 (33.5)
	Triglycerides(mmol/L)				0.226
	Low（0.231-1.179）	19912 (36.7)	17962 (36.7)	1950 (36.2)
	Medium（1.179-1.875）	18016 (33.2)	16259 (33.2)	1757 (32.6)
	High（1.875-11.278）	16373 (30.2)	14694 (30.0)	1679 (31.2)
	Glucose(mmol/L)				0.128
	Low（0.995-4.748）	19522 (36.0)	17617 (36.0)	1905 (35.4)
	Medium（4.748-5.151）	18823 (34.7)	16989 (34.7)	1834 (34.1)
	High（5.151-36.813）	15956 (29.4)	14309 (29.3)	1647 (30.6)
	HbA1c(mmol/mol)				<0.001
	Low（15-33.7）	20562 (37.9)	18679 (38.2)	1883 (35.0)
	Medium（33.7-36.8）	18846 (34.7)	16921 (34.6)	1925 (35.7)
	High（36.8-515.2）	14893 (27.4)	13315 (27.2)	1578 (29.3)
	Testosterone(nmol/L)				<0.001
	Low（0.35-1.3）	17744 (32.7)	16146 (33.0)	1598 (29.7)
	Medium（1.3-9.692）	16735 (30.8)	15081 (30.8)	1654 (30.7)
	High（9.692-53.136）	19822 (36.5)	17688 (36.2)	2134 (39.6)
	Stroke				0.342
	No	54095 (99.6)	48734 (99.6)	5361 (99.5)
	Yes	206 (0.4)	181 (0.4)	25 (0.5)
	Hypertension				0.086
	No	51652 (95.1)	46555 (95.2)	5097 (94.6)
	Yes	2649 (4.9)	2360 (4.8)	289 (5.4)
	Diabetes				0.271
	No	53739 (99.0)	48417 (99.0)	5322 (98.8)
	Yes	562 (1.0)	498 (1.0)	64 (1.2)
	Atrial fibrillation				0.039
	No	53835 (99.1)	48509 (99.2)	5326 (98.9)
	Yes	466 (0.9)	406 (0.8)	60 (1.1)
	Coronary artery disease				0.54
	No	53880 (99.2)	48540 (99.2)	5340 (99.1)
	Yes	421 (0.8)	375 (0.8)	46 (0.9)
	Traumatic brain injury				0.169
	No	53856 (99.2)	48505 (99.2)	5351 (99.4)
	Yes	445 (0.8)	410 (0.8)	35 (0.6)
	Rheumatoid arthritis				0.486
	No	54141 (99.7)	48774 (99.7)	5367 (99.6)
	Yes	160 (0.3)	141 (0.3)	19 (0.4)
	Thyroid dysfunction				0.45
	No	53622 (98.7)	48297 (98.7)	5325 (98.9)
	Yes	679 (1.3)	618 (1.3)	61 (1.1)
	Anaemia				0.234
	No	53490 (98.5)	48195 (98.5)	5295 (98.3)
	Yes	811 (1.5)	720 (1.5)	91 (1.7)
	Depression				0.38
	No	44162 (81.3)	39806 (81.4)	4356 (80.9)
	Yes	10139 (18.7)	9109 (18.6)	1030 (19.1)
	Anxiety				0.315
	No	48981 (90.2)	44144 (90.2)	4837 (89.8)
	Yes	5320 (9.8)	4771 (9.8)	549 (10.2)
	Bipolar disorder				0.554
	No	54004 (99.5)	48651 (99.5)	5353 (99.4)
	Yes	297 (0.5)	264 (0.5)	33 (0.6)
	Sleep problems				0.184
	No	54056 (99.5)	48701 (99.6)	5355 (99.4)
	Yes	245 (0.5)	214 (0.4)	31 (0.6)
	Alcohol use disorder				0.812
	No	54173 (99.8)	48801 (99.8)	5372 (99.7)
	Yes	128 (0.2)	114 (0.2)	14 (0.3)

## Sheet: Table S8
	Table S8 Baseline characteristics of participants in the cognitive domain of working memory
		Overall	Non-Cognitively At-Risk Population	Cognitively At-Risk Population	P-value
	N	3588	3103	485
	Age(year)	56 (49, 61)	56 (49, 61)	57(50, 62)	0.041
	Sex				0.413
	Female	1819 (50.7)	1582 (51.0)	237 (48.9)
	Male	1769 (49.3)	1521 (49.0)	248 (51.1)
	Socioeconomic status				0.887
	Low	406 (11.3)	348 (11.2)	58 (12.0)
	Medium	1959 (54.6)	1697 (54.7)	262 (54.0)
	High	1223 (34.1)	1058 (34.1)	165 (34.0)
	Education				0.858
	Low	762 (21.2)	657 (21.2)	105 (21.6)
	High	2826 (78.8)	2446 (78.8)	380 (78.4)
	Employment status				0.662
	Employment	995 (27.7)	856 (27.6)	139 (28.7)
	Unemployment	2593 (72.3)	2247 (72.4)	346 (71.3)
	Physical activity				0.852
	Poor	874 (24.4)	758 (24.4)	116 (23.9)
	Healthy	2714 (75.6)	2345 (75.6)	369 (76.1)
	Drinking status				0.676
	Never/ Previous	175 (4.9)	149 (4.8)	26 (5.4)
	Current	3413 (95.1)	2954 (95.2)	459 (94.6)
	Smoking status				0.886
	Never/ Previous	3372 (94.0)	2915 (93.9)	457 (94.2)
	Current	216 (6.0)	188 (6.1)	28 (5.8)
	Diet				0.082
	Poor	633 (17.6)	536 (17.3)	97 (20.0)
	Intermediate	1710 (47.7)	1501 (48.4)	209 (43.1)
	Healthy	1245 (34.7)	1066 (34.4)	179 (36.9)
	Sleep pattern				0.233
	Poor	761 (21.2)	663 (21.4)	98 (20.2)
	Intermediate	1487 (41.4)	1298 (41.8)	189 (39.0)
	Healthy	1340 (37.3)	1142 (36.8)	198 (40.8)
	Social isolation				0.296
	Low	2098 (58.5)	1800 (58.0)	298 (61.4)
	Medium	1234 (34.4)	1076 (34.7)	158 (32.6)
	High	256 (7.1)	227 (7.3)	29 (6.0)
	Loneliness				0.231
	Low	2800 (78.0)	2432 (78.4)	368 (75.9)
	Medium	681 (19.0)	576 (18.6)	105 (21.6)
	High	107 (3.0)	95 (3.1)	12 (2.5)
	Nitrogen oxide(micro-g/m3)				0.134
	Low（19.74-37.1）	1532 (42.7)	1327 (42.8)	205 (42.3)
	Medium（37.1-47.37）	1210 (33.7)	1030 (33.2)	180 (37.1)
	High（47.37-265.94）	846 (23.6)	746 (24.0)	100 (20.6)
	Particulate matter(micro-g/m3)				0.991
	Low（8.17-9.54）	1421 (39.6)	1228 (39.6)	193 (39.8)
	Medium（9.54-10.33）	1223 (34.1)	1059 (34.1)	164 (33.8)
	High（10.33-21.31）	944 (26.3)	816 (26.3)	128 (26.4)
	Greenspace percentage, buffer 1000m(%)				0.823
	Low（4.415-31.14）	762 (21.2)	660 (21.3)	102 (21.0)
	Medium（31.14-52.81）	1067 (29.7)	917 (29.6)	150 (30.9)
	High（52.81-99.193）	1759 (49.0)	1526 (49.2)	233 (48.0)
	Water percentage, buffer 300 m(%)				0.081
	Low（0-0.044）	1072 (29.9)	948 (30.6)	124 (25.6)
	Medium（0.044-0.45）	1435 (40.0)	1227 (39.5)	208 (42.9)
	High（0.45-97.883）	1081 (30.1)	928 (29.9)	153 (31.5)
	Natural environment percentage, buffer 1000m(%)				0.792
	Low（0-24.204）	759 (21.2)	660 (21.3)	99 (20.4)
	Medium（24.204-50.856）	1138 (31.7)	978 (31.5)	160 (33.0)
	High（50.856-100）	1691 (47.1)	1465 (47.2)	226 (46.6)
	Natural environment percentage, buffer 300m(%)				0.672
	Low（0-9.821）	872 (24.3)	751 (24.2)	121 (24.9)
	Medium（9.821-31.473）	1081 (30.1)	929 (29.9)	152 (31.3)
	High（31.473-100）	1635 (45.6)	1423 (45.9)	212 (43.7)
	Handgrip strength(Kg)				0.773
	Low（0-26）	1029 (28.7)	884 (28.5)	145 (29.9)
	Medium（26-38）	1301 (36.3)	1131 (36.4)	170 (35.1)
	High（38-90）	1258 (35.1)	1088 (35.1)	170 (35.1)
	Systolic blood pressure(mmHg)				0.893
	Low（65-127）	1150 (32.1)	990 (31.9)	160 (33.0)
	Medium（127-143.5）	1245 (34.7)	1079 (34.8)	166 (34.2)
	High（143.5-268）	1193 (33.2)	1034 (33.3)	159 (32.8)
	Diastolic blood pressure(mmHg)				0.627
	Low（32-76.5）	1051 (29.3)	902 (29.1)	149 (30.7)
	Medium（76.5-86）	1301 (36.3)	1134 (36.5)	167 (34.4)
	High（86-147.5）	1236 (34.4)	1067 (34.4)	169 (34.8)
	Body fat percentage(%)				0.967
	Low（5-26.8）	1379 (38.4)	1190 (38.3)	189 (39.0)
	Medium（26.8-35.2）	1254 (34.9)	1086 (35.0)	168 (34.6)
	High（35.2-69.8）	955 (26.6)	827 (26.7)	128 (26.4)
	Trunk fat percentage(%)				0.556
	Low（2-27.6）	1377 (38.4)	1200 (38.7)	177 (36.5)
	Medium（27.6-34.4）	1252 (34.9)	1073 (34.6)	179 (36.9)
	High（34.4-77.6）	959 (26.7)	830 (26.7)	129 (26.6)
	Arm fat percentage(%)				0.684
	Low（1.6-24.1）	1348 (37.6)	1158 (37.3)	190 (39.2)
	Medium（24.1-34.6）	1245 (34.7)	1078 (34.7)	167 (34.4)
	High（34.6-74.9）	995 (27.7)	867 (27.9)	128 (26.4)
	BMI(Kg/m2 )				0.12
	Low（12.1212-25.0331）	1351 (37.7)	1183 (38.1)	168 (34.6)
	Medium（25.0331-28.65998）	1245 (34.7)	1057 (34.1)	188 (38.8)
	High（28.65998-74.6837）	992 (27.6)	863 (27.8)	129 (26.6)
	eGFR(ml/ min /1.73m2)				0.476
	Low（2.891238-86.147985）	1083 (30.2)	942 (30.4)	141 (29.1)
	Medium（86.147985-96.446414）	1222 (34.1)	1045 (33.7)	177 (36.5)
	High（96.446414-217.710611）	1283 (35.8)	1116 (36.0)	167 (34.4)
	Vitamin D(nmol/L)				0.603
	Low（10-38）	676 (18.8)	577 (18.6)	99 (20.4)
	Medium（38-56.1）	1184 (33.0)	1030 (33.2)	154 (31.8)
	High（56.1-340）	1728 (48.2)	1496 (48.2)	232 (47.8)
	C-reactive protein(mg/L)				0.165
	Low（0.08-0.84）	1431 (39.9)	1254 (40.4)	177 (36.5)
	Medium（0.84-2.11）	1250 (34.8)	1064 (34.3)	186 (38.4)
	High（2.11-79.96）	907 (25.3)	785 (25.3)	122 (25.2)
	Albumin(g/L)				0.549
	Low（17.38-44.1932）	1017 (28.3)	882 (28.4)	135 (27.8)
	Medium（44.1932-46.19）	1265 (35.3)	1102 (35.5)	163 (33.6)
	High（46.19-59.8）	1306 (36.4)	1119 (36.1)	187 (38.6)
	IGF-1 level(nmol/L)				0.754
	Low（1.445-18.896）	1079 (30.1)	933 (30.1)	146 (30.1)
	Medium（18.896-23.51）	1218 (33.9)	1047 (33.7)	171 (35.3)
	High（23.51-126.766）	1291 (36.0)	1123 (36.2)	168 (34.6)
	Sex-hormone-binding globulin(nmol/L)				0.904
	Low（0.39-37.08）	1224 (34.1)	1055 (34.0)	169 (34.8)
	Medium（37.08-56.86）	1146 (31.9)	995 (32.1)	151 (31.1)
	High（56.86-241.92）	1218 (33.9)	1053 (33.9)	165 (34.0)
	Alanine aminotransferase(U/L)				0.09
	Low（3.01-16.91）	1342 (37.4)	1146 (36.9)	196 (40.4)
	Medium（16.91-24.36）	1144 (31.9)	1010 (32.5)	134 (27.6)
	High（24.36-495.19）	1102 (30.7)	947 (30.5)	155 (32.0)
	Cystatin C(mg/L)				0.307
	Low（0.295-0.833）	1410 (39.3)	1224 (39.4)	186 (38.4)
	Medium（0.833-0.945）	1257 (35.0)	1096 (35.3)	161 (33.2)
	High（0.945-7.487）	921 (25.7)	783 (25.2)	138 (28.5)
	Urate(umol/L)				0.587
	Low（89.1-268.5）	1218 (33.9)	1058 (34.1)	160 (33.0)
	Medium（268.5-339.5）	1215 (33.9)	1056 (34.0)	159 (32.8)
	High（339.5-1067.5）	1155 (32.2)	989 (31.9)	166 (34.2)
	LDL(mmol/L)				0.681
	Low（0.266-3.149）	1064 (29.7)	925 (29.8)	139 (28.7)
	Medium（3.149-3.895）	1248 (34.8)	1083 (34.9)	165 (34.0)
	High（3.895-9.797）	1276 (35.6)	1095 (35.3)	181 (37.3)
	Triglycerides(mmol/L)				0.78
	Low（0.231-1.179）	1305 (36.4)	1134 (36.5)	171 (35.3)
	Medium（1.179-1.875）	1175 (32.7)	1017 (32.8)	158 (32.6)
	High（1.875-11.278）	1108 (30.9)	952 (30.7)	156 (32.2)
	Glucose(mmol/L)				0.143
	Low（0.995-4.748）	933 (26.0)	823 (26.5)	110 (22.7)
	Medium（4.748-5.151）	1436 (40.0)	1226 (39.5)	210 (43.3)
	High（5.151-36.813）	1219 (34.0)	1054 (34.0)	165 (34.0)
	HbA1c(mmol/mol)				0.992
	Low（15-33.7）	1370 (38.2)	1186 (38.2)	184 (37.9)
	Medium（33.7-36.8）	1284 (35.8)	1110 (35.8)	174 (35.9)
	High（36.8-515.2）	934 (26.0)	807 (26.0)	127 (26.2)
	Testosterone(nmol/L)				0.773
	Low（0.35-1.3）	1174 (32.7)	1021 (32.9)	153 (31.5)
	Medium（1.3-9.692）	1057 (29.5)	915 (29.5)	142 (29.3)
	High（9.692-53.136）	1357 (37.8)	1167 (37.6)	190 (39.2)
	Stroke				0.343
	No	3576 (99.7)	3091 (99.6)	485 (100.0)
	Yes	12 (0.3)	12 (0.4)	0 (0.0)
	Hypertension				0.153
	No	3416 (95.2)	2961 (95.4)	455 (93.8)
	Yes	172 (4.8)	142 (4.6)	30 (6.2)
	Diabetes				0.649
	No	3554 (99.1)	3075 (99.1)	479 (98.8)
	Yes	34 (0.9)	28 (0.9)	6 (1.2)
	Atrial fibrillation				0.766
	No	3558 (99.2)	3076 (99.1)	482 (99.4)
	Yes	30 (0.8)	27 (0.9)	3 (0.6)
	Coronary artery disease				0.811
	No	3565 (99.4)	3084 (99.4)	481 (99.2)
	Yes	23 (0.6)	19 (0.6)	4 (0.8)
	Traumatic brain injury				1
	No	3559 (99.2)	3078 (99.2)	481 (99.2)
	Yes	29 (0.8)	25 (0.8)	4 (0.8)
	Rheumatoid arthritis				0.891
	No	3578 (99.7)	3095 (99.7)	483 (99.6)
	Yes	10 (0.3)	8 (0.3)	2 (0.4)
	Thyroid dysfunction				0.126
	No	3544 (98.8)	3061 (98.6)	483 (99.6)
	Yes	44 (1.2)	42 (1.4)	2 (0.4)
	Anaemia				0.322
	No	3542 (98.7)	3066 (98.8)	476 (98.1)
	Yes	46 (1.3)	37 (1.2)	9 (1.9)
	Depression				0.992
	No	2675 (74.6)	2314 (74.6)	361 (74.4)
	Yes	913 (25.4)	789 (25.4)	124 (25.6)
	Anxiety				0.899
	No	3283 (91.5)	2838 (91.5)	445 (91.8)
	Yes	305 (8.5)	265 (8.5)	40 (8.2)
	Bipolar disorder				0.649
	No	3554 (99.1)	3075 (99.1)	479 (98.8)
	Yes	34 (0.9)	28 (0.9)	6 (1.2)
	Sleep problems				0.458
	No	3576 (99.7)	3094 (99.7)	482 (99.4)
	Yes	12 (0.3)	9 (0.3)	3 (0.6)
	Alcohol use disorder				1
	No	3582 (99.8)	3098 (99.8)	484 (99.8)
	Yes	6 (0.2)	5 (0.2)	1 (0.2)

## Sheet: Table S9
	Table S9 The associations between three categories and the risk of cognitive decline (Model 1)
	Categories	Processing speed			Visual episodic memory
		HR (95% CI)	P	P for trend	HR (95% CI)	P	P for trend
	Social and behavioral factors
	Favourable	1(reference)		2.48 × 10⁻10	1(reference)		7.91 × 10⁻9
	Intermediate	1.17(1.10-1.25)	1.78 × 10⁻6		1.13(1.05-1.21)	5.69 × 10⁻4
	Unfavourable	1.33(1.18-1.49)	1.91 × 10⁻6		1.25(1.16-1.35)	8.99 × 10⁻9
	Physiological and biochemical markers
	Favourable	1(reference)		8.94 × 10⁻14	1(reference)		1.84 × 10⁻8
	Intermediate	1.15(1.07-1.24)	2.73 × 10⁻4		1.07(0.98-1.17)	1.25 × 10⁻1
	Unfavourable	1.29(1.21-1.39)	1.30 × 10⁻13		1.23(1.14-1.33)	2.35 × 10⁻7
	Medical and psychiatric history
	Favourable	1(reference)		3.03 × 10⁻10	1(reference)		7.35 × 10⁻11
	Intermediate	1.14(1.06-1.22)	5.95 × 10⁻4		1.22(1.14-1.31)	4.71 × 10⁻8
	Unfavourable	1.40(1.25-1.57)	1.03 × 10⁻8		1.53(1.24-1.90)	7.47 × 10⁻5

## Sheet: Table S10
	Table S10 The associations between three categories and the risk of cognitive decline (Model 2)
	Categories	Processing speed			Visual episodic memory
		HR (95% CI)	P	P for trend	HR (95% CI)	P	P for trend
	Social and behavioral factors
	Favourable	1(reference)		2.88 × 10⁻9	1(reference)		9.07 × 10⁻8
	Intermediate	1.16(1.09-1.24)	7.48 × 10⁻6		1.11(1.04-1.19)	1.93 × 10⁻3
	Unfavourable	1.31(1.16-1.47)	8.27 × 10⁻6		1.23(1.14-1.33)	9.53 × 10⁻8
	Physiological and biochemical markers
	Favourable	1(reference)		2.16 × 10⁻11	1(reference)		7.09 × 10⁻8
	Intermediate	1.13(1.05-1.22)	9.03 × 10⁻4		1.06(0.97-1.15)	1.95 × 10⁻1
	Unfavourable	1.26(1.18-1.35)	3.57 × 10⁻11		1.22(1.13-1.32)	9.52 × 10⁻7
	Medical and psychiatric history
	Favourable	1(reference)		2.03 × 10⁻8	1(reference)		6.47 × 10⁻10
	Intermediate	1.13(1.05-1.21)	1.32 × 10⁻3		1.21(1.12-1.30)	1.94 × 10⁻7
	Unfavourable	1.34(1.20-1.51)	6.06 × 10⁻7		1.50(1.22-1.86)	1.62 × 10⁻4

[truncated: 2 more sheets: Table S11, Table S12]
